# Supplementary material for: Bovine Respiratory Disease: Conventional to Culture-Independent Approaches to Studying Antimicrobial Resistance in North America
Source: Antibiotics (Basel). 2022 Apr 5;11(4):487. doi: 10.3390/antibiotics11040487 (PMC9025279; doi:10.3390/antibiotics11040487)
Supplement: Supplementary file 1 [file antibiotics-11-00487-s001.zip]

Archive with 1 entries (1 files):
- antibiotics-1649571-supplementary.pdf
